# Supplementary material for: Novel insights into the host immune response of chicken Harderian gland tissue during Newcastle disease virus infection and heat treatment
Source: BMC Vet Res. 2018 Sep 12;14:280. doi: 10.1186/s12917-018-1583-0 (PMC6134752; doi:10.1186/s12917-018-1583-0)
Supplement: Supplementary file 1 — List of DEGs produced by edgeR for all contrasts presented in this study. (XLS 173 kb) [file 12917_2018_1583_MOESM1_ESM.xls]

## Sheet: Fayoumi_2DPI
Expr Log Ratio	Expr False Discovery Rate (q-value)	ID	Symbol
-1.61	0.0146	419615	DNALI1
1.783	0.0383	423146	FADD
1.723	0.0146	423925	PRKCD
2.143	0.023	771678	GUCY1A2
3.288	0.0126	421807	MANEA
3.378	0.0388	426292	MAPK15
-1.265	0.0146	427801	MGAT5B
6.161	0.00747	420179	MSC
-1.463	4.01e-06	374134	RPL14
-1.374	0.00127	421244	SLC24A3

## Sheet: Leghorn_2DPI
Expr Log Ratio	Expr False Discovery Rate (q-value)	Symbol
1.338	0.0156	ATP10D
3.454	9.99e-05	BARX2
1.691	0.00518	CNPY3
2.814	0.00511	Cyb5r3
-1.703	0.00261	DNALI1
1.883	0.0492	EMC6
1.967	1.65e-06	FAM19A2
3.987	1.26e-09	GOT1
1.691	0.00518	KTI12
1.107	0.0168	MAPK11
2.964	0.00518	NFE2L2
1.619	0.0129	NRXN1
4.852	9.11e-10	PGM5
1.252	0.0338	RAE1
-1.336	0.0492	RASA3
1.506	0.0129	RB1
1.763	0.0129	RPN2
2.675	0.00518	SMCR8
1.689	0.000145	SPG20
3.424	0.0019	SRGAP2
3.143	0.000288	TMEM68
1.693	0.000568	VIL1

## Sheet: Fayoumi_6DPI
Expr Log Ratio	Expr False Discovery Rate (q-value)	Symbol
2.681	0.0196	CABIN1
1.562	0.00405	FAM19A2
-3.603	0.015	HMGCL
-5.257	0.0196	INCENP
-1.395	0.0196	KCTD9
4.779	0.0196	MPP3
-3.88	0.0196	PRLR
3.953	0.0213	RGS2
2.482	0.00405	PRKCD

## Sheet: Leghorn_6DPI
Expr Log Ratio	Expr False Discovery Rate (q-value)	Symbol
-0.825	0.0333	ABCB6
2.086	0.0234	ACAD11
-0.897	0.0118	ACBD7
0.951	0.0395	ACOT2
3.263	0.000193	ADAMTS14
3.005	0.0135	ADGRL2
4.772	0.0351	AGMO
5.001	0.000255	AHSA1
3.356	8.56e-05	ALDH9A1
-1.44	0.0073	ANKRA2
3.158	0.00281	APC2
1.244	0.0076	APP
-1.473	0.031	ARMC2
1.942	0.0299	ARSK
6.027	0.000614	ASAP1
-1.427	0.000496	ATP11A
1.603	0.0245	ATP11C
1.643	0.048	ATP13A3
2.244	0.0293	BMPR1B
2.298	0.0276	CABIN1
1.979	0.0303	CARS
2.2	0.0267	CD38
5.963	0.00662	CDC23
-0.961	0.0291	CEP85L
-2.141	0.0382	CERS5
2.302	0.0397	CFDP1
-0.975	0.0291	CHRNA3
4.373	0.00369	COL21A1
2.354	0.0167	COL4A1
1.828	0.000336	COL9A1
6.034	0.0154	CRTAC1
1.682	0.0203	CS
-1.32	0.0264	CTRC
4.365	0.000838	DCTN5
-1.88	0.000121	DNALI1
-1.248	0.028	DROSHA
3.922	0.00068	DTD1
-0.865	0.00141	FABP1
-1.854	0.0303	FADD
0.652	0.0363	FAM120B
-1.698	0.000217	FAM13B
4.506	0.00141	FAM46D
2.137	0.000127	FOXO3
-1.052	0.0291	FRA10AC1
1.719	0.0306	GALNT14
5.694	0.0291	GC
8.206	0.0208	GCHFR
2.391	0.00281	GGT1
4.889	0.0208	GJC1
1.3	0.0291	GLMN
6.438	0.000306	GNB1
6.056	2.22e-05	GRIA3
1.862	0.0291	Gsta1
2.408	0.0306	GUSB
-0.65	0.0307	HHIP
1.724	0.0188	HIST2H2AC
6.805	0.000306	HPRT1
6.439	0.000264	HSPB11
2.011	0.00141	HTR1E
3.135	0.0449	ICA1
5.246	0.00746	IGSF6
4.203	0.00237	IL11RA
3.929	0.0017	IL22
4.418	0.0436	INPP5E
7.475	0.00168	IQCB1
-0.904	0.0154	ITCH
1.299	0.0291	ITGA1
2.009	0.0449	KCNA4
1.327	0.0276	KIF14
-1.087	0.00281	KIF18A
2.787	0.0264	LAMA4
2.697	0.0154	LMX1A
-1.588	0.012	LRRC28
-1.253	0.0291	LVRN
1.497	0.0308	MAOB
5.979	0.00949	MAP3K1
5.235	2.22e-05	MAP6
1.225	0.00319	MEF2D
5.692	0.00141	MICALL2
1.497	0.0308	MIF4GD
3.175	0.0292	Msantd2
6.243	0.00463	MYO1F
3.469	0.000405	NDUFB3
4.501	0.0276	NR5A1
6.523	0.000116	NSDHL
2.445	0.00746	NTMT1
-1.015	0.0303	OLFM4
-3.321	0.0203	OPN3
5.752	8.56e-05	OSBPL5
2.24	0.00463	PAWR
5.318	0.00463	PCDH9
6.037	0.00181	PDILT
3.189	0.000255	PDZK1
7.597	0.000255	PIGU
-1.349	0.0332	POLR2H
1.934	0.0286	PPARGC1B
-0.858	0.00662	PRKAA1
4.94	0.00618	PTGFR
-1.046	0.0459	RAB30
6.271	0.00141	RFC1
3.86	0.00591	RGS2
2.413	0.00319	RHOF
4.916	8.56e-05	ROMO1
-0.998	0.00281	RPL14
3.439	0.0091	RPL7L1
-1.309	0.00624	RPS6KA6
1.949	0.0333	SFRP1
1.81	0.00369	SIAH3
-1.389	0.00594	SLC18A2
-0.966	0.0195	SLC24A3
5.381	0.000121	SLC35F1
3.486	0.0341	SLC9A3R2
4.9	0.0132	SMPX
5.78	0.00181	SOX7
-0.891	0.0323	ST3GAL4
6.177	0.00507	TBC1D20
0.836	0.00934	Tdh
2.493	0.0151	TMEM230
2.631	0.00123	TMEM50B
4.225	0.000127	TNFRSF13B
-2.041	0.0428	TPGS1
1.603	0.0196	TSHR
5.78	0.00181	TSR1
-1.731	0.048	TTLL7
3.077	0.03	TYRP1
2.115	0.00396	UAP1
4.636	0.00224	UBAP2
2.46	0.00793	UBQLN4
6.057	0.0002	UST
2.182	0.0132	VSIG1
2.501	0.00662	WDR89
-1.275	0.00558	WNK2
-1.01	0.00624	WWC1
5.019	0.0226	ZBTB8B
5.227	0.00032	ZFHX3

## Sheet: Fayoumi_10DPI
Expr Log Ratio	Expr False Discovery Rate (q-value)	Symbol
-2.704	0.00143	ACAD11
1.108	0.00277	ACOX1
1.147	0.0264	ACSBG2
-6.055	0.00161	ACSL5
-3.817	0.00139	ADGRL2
1.423	0.0279	AHCY
-3.656	0.00922	AHSA1
-2.388	0.00506	ALDH9A1
1.028	0.0417	ANGPT4
2.447	0.00122	ANKRD52
2.387	0.0395	AOC3
-2.479	0.00179	ARSK
-5.556	0.00161	ASAP1
5.256	0.00131	ATF2
1.466	0.00161	ATP10D
-4.484	0.0182	ATP5G3
2.408	0.0295	BATF3
1.443	0.0331	BMP8B
-1.111	0.0425	C12orf45
2.738	0.00277	CABIN1
-2.076	0.0172	CARS
5.692	0.00506	CBLL1
1.147	0.0156	CCNY
-3.846	0.0274	CD247
-7.022	0.00171	CDC23
1.122	0.038	CFAP52
1.339	0.0418	CHN2
1.01	0.0484	CIDEA
-4.335	0.00161	COL21A1
8.069	0.015	CPPED1
-6.024	0.0162	CRTAC1
2.917	4.49e-06	CS
0.793	0.045	CSDE1
2.931	0.00105	CYP21A2
1.616	0.0246	DBH
-4.729	0.000757	DCTN5
1.705	0.0415	DDX1
0.834	0.0235	DNAJC9
0.792	0.0315	DPH1
-2.937	0.0174	DTD1
0.815	0.0156	EEFSEC
1.237	0.0276	ELOA
0.923	0.0484	ENO1
1.379	0.00981	ESD
2.732	0.0238	ESR2
2.852	0.000234	ETS1
2.047	0.0035	EYA3
-1.014	0.000786	FABP1
2.529	0.025	FAF2
1.208	0.0195	FGB
-1.897	0.00131	FOXO3
-7.453	0.0279	GCHFR
-6.498	0.0017	GJC1
-5.988	0.00131	GNB1
-4.161	0.0386	GRIA3
-5.405	0.00306	HAUS6
1.583	0.0375	HDAC9
2.584	0.0425	HMGCL
-6.586	0.00105	HPRT1
-4.499	0.0418	HSPB11
1.351	0.0353	IFNAR1
-3.942	0.00529	IL11RA
3.094	0.0128	IL18R1
-4.318	0.00105	IL22
-4.603	0.0274	INPP5E
1.236	0.0315	INTS14
1.84	0.0398	INTS2
-6.748	0.00495	IQCB1
1.233	0.0331	ITGA1
-0.663	0.0331	ITIH2
0.946	0.0142	ITPRIP
3.623	0.000786	KCNA4
-3.748	0.00131	LAMA4
2.122	0.00169	LAT2
-3.331	0.00169	LMX1A
-6.022	0.00877	MAP3K1
-3.436	0.00345	MAP6
5.05	0.0171	MAP7
-1.818	0.0263	MASP1
2.293	0.0016	MCM10
2.355	0.00161	MCM6
1.289	0.0182	MELTF
1.459	0.0484	METTL7A
-5.398	0.00277	MICALL2
2.781	0.0256	MLLT6
-1.299	0.0398	MLST8
-3.276	0.0497	Msantd2
1.742	0.00118	NARFL
1.363	0.0139	NPAT
-2.217	0.0415	NPY1R
-4.98	0.00158	NSDHL
1.185	0.0187	OTUD7A
1.445	0.00779	PAX6
-6.526	0.000912	PDILT
-2.665	0.00258	PDZK1
-3.635	0.00161	PEX7
-3.151	0.0184	PGM2L1
0.895	0.0313	PRKCD
0.691	0.0276	PIGS
3.605	0.0173	PPT1
0.81	0.0183	PPTC7
3.051	0.03	PRLR
-4.53	0.0276	PTGFR
-2.256	0.0139	RAB27A
-5.062	0.00404	RAB39B
2.843	0.0159	RAC3
3.324	0.00169	RC3H1
1.21	0.00621	RD3L
-6.032	0.0017	RFC1
5.053	0.00506	RGS2
-2.176	0.00858	RHOF
-2.453	0.045	RNF170
-1.415	0.0415	RPL3L
1.472	0.0274	RPLP1
0.95	0.0371	RPS26
2.226	0.00169	RUVBL1
1.444	0.0398	SAMM50
1.478	0.0279	SCN2A
1.083	0.0254	SERINC3
3.867	0.00877	SHQ1
-3.564	0.0172	SLC29A4
-4.145	0.0291	SLC35F1
-4.341	0.00751	SLC9A3R2
0.887	0.0179	SLX4
3.276	0.0172	SMCR8
-6.978	0.00131	SMPX
-4.99	0.0353	SOX7
1.147	0.0156	ST3GAL1
-3.328	0.0314	ST8SIA5
0.752	0.0415	STK4
0.711	0.0233	SUSD2
2.149	0.00797	SYT16
-5.81	0.00874	TBC1D20
0.853	0.0299	TIAL1
0.977	0.00835	TMED3
2.569	0.00184	TMEM11
0.781	0.00561	TMEM206
-1.949	0.0223	TMEM50B
-3.632	0.0327	TNFRSF13B
1.656	0.0156	TPM1
2.96	0.0227	TRMT1L
-4.99	0.0353	TSR1
0.947	0.0497	TTC26
-4.956	0.00258	TTLL5
1.197	0.00869	TUBA1B
2.872	0.00122	UAP1
-4.649	0.00216	UBAP2
-2.96	0.00131	UBQLN4
2.695	0.00506	UGGT2
-1.83	0.0109	UNC45B
1.705	0.0415	USP8
-2.077	0.0192	VSIG1
4.367	0.00165	VTN
1.397	0.00506	VWC2L
0.763	0.0263	WAPL
1.067	0.0204	WDR1
-2.875	0.0192	WDR89
2.818	0.0223	WRAP73
0.921	0.00835	ZAR1L
-6.784	0.0031	ZBTB8B
1.334	0.0276	ZNF330

## Sheet: Leghorn_10DPI
Expr Log Ratio	Expr False Discovery Rate (q-value)	Symbol
2.889	0.0404	ANGPTL3
2.337	0.00232	CS
-1.544	0.0254	DNALI1
1.965	0.0404	EYA3
2.009	0.0394	MCM10
2.358	0.0404	ROS1
-1.017	0.0254	RPL14
2.431	0.0352	SOD2

## Sheet: Interaction_2DPI
Expr Log Ratio	Expr False Discovery Rate (q-value)	Symbol
1.213	0.0318	A1CF
-2.54	0.0165	AACS
-1.033	0.00289	AADACL4
1.156	0.00745	AADAT
2.552	0.00455	AAMDC
0.877	0.000459	AAR2
1.09	0.00379	AARS
1.572	0.0212	ABCB11
-2.061	0.0461	ABCC1
-1.678	0.00978	ABCC9
0.673	0.0425	ABCF2
1.919	0.0111	ABCG1
1.525	7.52e-05	ABRA
-0.896	0.0211	ABRAXAS1
1.236	0.0322	ACAT1
2.973	0.00978	ACER2
1.727	1.07e-06	ACOT2
-1.417	0.0211	ACOT9
0.994	0.00546	ACOX1
-1.444	0.000263	ACOX3
1.092	0.0211	ACVRL1
1.866	0.00709	ADAL
-1.148	0.00629	ADAMTS14
-1.025	0.03	ADD3
-0.877	0.0259	ADGRD1
-1.621	0.00205	ADH5
-1.675	0.00112	ADTRP
1.502	0.0323	AFAP1
-4.394	2.12e-06	AKAP17A
1.11	0.00251	AKAP2
3.452	0.0186	Akr1b7
-2.697	0.015	AKR1D1
1.311	0.00709	ALDOC
-1.284	0.0293	ALKAL2
-0.815	0.0316	ALS2CL
2.297	0.0211	ANAPC16
1.662	2.38e-05	ANGPT4
1.092	0.0211	ANKRD55
3.273	0.0459	ANKS1A
-0.792	0.0156	ANO3
0.948	0.0312	ANO4
3.597	0.00266	AP3M2
1.59	0.0268	AP4B1
-1.64	0.0152	AP5M1
1.805	0.00146	ARHGAP15
-0.785	0.0228	ARPC3
0.986	0.00733	ARRDC2
1.344	0.0488	ART1
-3.363	0.00818	ASAH1
-1.026	0.00728	ASB12
1.004	0.0026	ASNSD1
1.736	0.00978	ASPM
0.891	0.0027	ATG4B
-0.938	0.000233	ATG5
2.208	0.0268	ATP10B
-0.954	0.0367	ATP10D
0.858	0.0461	ATP11A
-2.512	0.000135	ATP13A3
1.259	0.00072	ATP2A3
2.671	0.0211	ATP2B2
-0.885	0.048	ATP5H
-0.596	0.012	ATP6V0A1
1.18	0.0037	ATP6V0B
-2.584	0.0183	ATP6V0E2
-1.01	0.0439	ATP6V1G1
-1.817	0.0151	ATP6V1H
-3.587	0.0107	AUH
-0.813	0.0335	B3GAT2
-0.869	0.00487	B4GALT7
-4.92	0.000144	BCL2L1
-0.801	0.0387	BCL9L
-3.364	0.000172	BCO1
2.042	1.33e-06	BCORL1
-1.1	0.0469	BICD2
-1.962	0.0268	BID
-0.719	0.032	BLK
-0.559	0.0328	BLNK
1.392	0.039	BNIP2
2.102	1.74e-05	BOLL
-0.785	0.0435	BORCS8
-0.814	0.0343	BRD8
1.951	0.000605	BRF2
2.665	0.00524	BYSL
0.922	0.045	C12orf4
2.401	0.0343	C12orf73
2.569	0.0298	C14orf1
-1.092	0.0188	C14orf79
1.237	0.00358	C1orf43
1.166	0.00846	C1orf52
-0.709	0.0167	C1QB
-1.647	0.00624	C2orf42
-0.495	0.0391	C3orf38
1.6	0.018	CACNA2D1
-0.956	0.0012	CADM1
-0.624	0.021	CAPN15
1.325	0.0445	Car15
-1.094	0.000998	CARD10
-0.792	0.0167	CARD9
1.725	0.00032	CASD1
1.658	0.0387	CAV2
1.019	0.000675	CBL
1.074	0.000495	CCDC117
-0.86	0.00821	CCDC134
0.888	0.0167	CCDC28B
-0.826	0.0404	CCDC58
-1.97	3.79e-05	CCDC59
2.284	0.00679	CCDC82
0.981	0.013	CCNB2
4.241	0.000669	CCNL2
1.03	0.018	CCNY
1.705	0.000137	CCR2
4.44	0.0148	CD247
-1.233	0.00403	CD276
-1.127	0.0182	CD47
6.616	0.0281	CDC123
2.284	0.0026	CDC14A
0.988	0.0232	CDC34
0.908	0.0417	CDC5L
-0.978	0.0449	CDH22
0.768	0.0143	CDK1
3.292	0.00624	CDK10
-0.726	0.0399	CDK13
-1.662	0.0271	CECR2
1.191	0.0124	CEP70
-2.132	0.0307	CERK
3.15	0.000719	CHADL
1.14	0.00156	CHMP2B
-1.217	1.03e-05	CHMP7
1.734	0.00112	CHN2
2.828	0.0124	CHRM5
-9.104	1.74e-05	CHRNA6
1.794	2.69e-06	CIDEA
1.273	0.0359	CIPC
-1.781	0.00728	CKB
1.192	0.0349	CLDN25
-1.304	2.27e-07	CLOCK
1.143	0.0121	CLRN1
-1.526	0.0183	CLSTN3
1.08	0.00315	CLTCL1
2.092	0.00484	CMAS
1.915	0.0461	CMPK1
1.874	0.0259	CMTM8
3.071	8.75e-05	CNOT2
4.845	0.024	CNOT4
1.158	0.0325	CNOT8
1.627	0.00594	CNR2
2.007	0.0387	COL19A1
1.396	0.0026	COL9A3
-0.913	0.0136	COMT
1.049	0.0338	CORO6
-0.931	0.0181	CPNE1
-1.167	0.0174	CPQ
1.737	0.000173	CRLF3
-0.907	0.00342	CRYBB1
1.446	0.00768	CRYGN
-1.839	0.0145	CRYZL1
-1.078	0.00383	CSGALNACT1
1.295	0.014	CTBS
0.896	0.0027	CTNNBL1
-1.074	0.00163	CTSO
-0.657	0.0268	CUX2
3.011	0.000497	CYB561
-1.32	0.0409	CYB561A3
-1.832	0.0307	Cyb5r3
-1.116	0.00265	CYFIP2
2.562	2.45e-06	CYP11A1
-1.721	0.00807	CYP1B1
3.317	1.18e-06	CYP27C1
0.905	0.00435	Cyp2j9
0.941	0.0211	CYP39A1
-0.863	0.000178	DACH1
0.922	0.00383	DARS2
-1.768	0.0053	DCAF7
1.27	0.00163	DCLRE1A
1.022	0.0273	DDT
1.416	0.0473	DDX1
2.783	0.000137	DDX4
-2.969	0.0132	DEAF1
0.582	0.0387	DEPDC1
1.123	0.0349	DGKB
0.893	0.00974	DGKD
1.332	0.00139	DHX32
-3.341	0.00602	DHX36
-0.822	0.048	DLG5
3.82	0.0311	DLGAP3
6.076	0.0102	DLX6
-0.956	0.0012	DMRT2
1.746	0.00978	DNAJC10
1.448	0.00293	DNAJC3
2.653	0.000322	DNASE1L3
-1.071	0.00334	DPH7
1.535	0.000338	DPP10
0.704	0.0259	DPY19L1
0.735	0.0168	DRG2
-0.822	0.048	DUPD1
-0.822	0.048	DUSP13
-0.855	0.0188	DYNC1I1
0.748	0.00367	DYNC2LI1
1.574	0.0031	DYRK1A
4.794	2.64e-08	E130308A19Rik
-4.246	0.00267	EBF2
5.084	0.00767	ECHDC3
1.547	0.0363	ECT2
-0.954	0.0398	EDEM1
-1.047	0.00618	EDF1
1.596	0.000267	EEF1A1
2.741	0.0271	EEF2KMT
-0.961	0.0445	EFHD2
-1.852	0.00211	EIF4A2
-1.288	0.0175	ELMO3
1.051	0.00844	ELOVL1
-1.089	0.0179	ELOVL2
-1.145	0.00602	ELOVL6
0.797	0.0181	EMC3
1.293	0.0424	EMX2
2.061	0.0392	ENG
2.042	1.34e-08	ENO1
1.655	0.000728	EPCAM
2.059	0.00089	EPHB3
1.104	0.0424	EPHX1
-1.288	0.0175	EPS15
0.775	0.0318	ERCC3
1.108	0.0486	ERMARD
2.074	0.00539	ERN1
2.136	1.11e-06	EVL
-1.023	0.00546	EXD2
-0.782	0.0026	EXOSC8
1.677	0.0462	F13A1
1.644	0.0318	FADD
-1.352	0.0226	FAM102A
-1.102	0.00767	FAM110B
0.99	0.00265	FAM149A
1.186	0.0182	FAM163B
-1.719	0.0336	FAM171A1
-1.288	0.00709	FAM177A1
-0.927	0.0456	FAM206A
-0.985	0.0399	FAM214A
0.846	0.0115	FAM43B
-2.729	0.0372	FAM46D
-1.203	0.00148	FAM60A
1.937	0.0349	FAM69B
1.665	0.00293	FAP
1.368	0.0262	FARSB
1.465	0.00075	FBXL14
-2.512	0.0117	FBXL21
-1.373	3.84e-05	FBXO22
1.1	0.00276	FBXO39
-0.897	0.012	FBXO42
-1.777	1.65e-07	FCF1
-0.807	0.0312	FDFT1
1.191	0.0215	FDXR
7.693	0.0102	FERD3L
1.092	0.0211	FEV
-1.497	0.0486	FGA
0.96	0.0427	FGB
1.334	0.041	FGD5
3.096	3.34e-06	FGF4
-0.922	0.0196	FGFR1
0.982	0.0252	FGFR1OP
-1.039	0.00875	FGR
2.387	0.0275	FKBP9
-1.531	0.0486	FN3KRP
1.092	0.0211	FNDC9
-4.38	0.00154	FNTB
0.868	0.041	FOXA2
-0.756	0.000841	FOXN3
-4.853	0.0417	FRRS1
1.069	0.0172	FSTL5
2.454	1.87e-05	G6PC2
-1.09	0.00293	GABRA1
0.789	0.0325	GABRR1
4.098	0.00821	GAL3ST2
-1.12	0.00155	GALC
2.149	0.002	GAPDH
-1.675	0.0268	GATAD2A
-1.777	2.69e-06	GBF1
1.604	0.000373	GDF3
1.092	0.0211	GGA1
-1.838	0.0152	GGT1
-0.768	0.0107	GIMAP1-GIMAP5
0.881	0.00229	GINS1
-0.619	0.0392	GLCCI1
2.452	0.0285	GLRX2
-1.89	0.0235	GMPPA
2.714	0.000852	GMPR
0.936	0.00629	GNA13
0.605	0.0363	GNAI2
-0.797	0.0437	GNPNAT1
1.546	0.00089	GORASP2
-2.341	0.000382	GOT1
1.092	0.0211	GP5
-0.804	0.00277	GPHN
-3.61	0.0282	GPR161
-1.1	0.0361	GPR37L1
1.127	0.00117	GPT2
1.092	0.0211	GPX2
1.062	0.00509	GRHL2
1.245	0.0309	GRHPR
1.523	0.00122	GRK3
-1.206	0.00315	GRK5
0.681	0.0303	GRPR
-0.799	0.00624	GUK1
0.845	0.0267	HAGH
-0.997	0.00978	HAT1
-0.86	0.00962	HAUS2
2.461	2.75e-07	HBEGF
1.731	0.00568	HBP1
1.366	0.0377	HBS1L
-0.853	0.0328	HDAC3
0.824	0.000313	HEATR1
-0.733	0.0383	HGD
-0.68	0.00838	HHIP
-1.296	0.0325	HIBADH
2.6	0.00134	HIP1R
1.413	0.000933	HIST2H2AC
0.88	0.00195	HIST2H4B
-0.987	3.84e-05	HIVEP2
-0.661	0.0387	HKDC1
7.11	0.0296	HLA-A
-0.624	0.0197	HLA-DPB1
-1.012	0.00251	HMBS
-1.173	0.00205	HMGCS1
0.89	0.0101	HOXA7
2.621	0.00089	HPSE
2.128	0.00112	HRAS
2.426	0.0131	HSD17B11
0.995	0.0116	HSDL2
1.203	0.00434	HSPA12A
1.132	0.0377	HYKK
0.902	0.0281	HYLS1
0.747	0.0258	IDH3A
2.295	4.06e-06	IFNAR1
-1.509	0.00739	IGFALS
3.931	0.0128	IKZF3
-2.478	0.0488	IL13RA2
-0.87	0.00233	IL1RL1
-1.555	0.0167	IL1RN
-1.312	0.00303	IL20RA
1.086	0.0343	IL20RB
-2.516	0.0318	INS
2.035	0.00022	IQCJ-SCHIP1
-1.16	0.000458	IRAK1BP1
1.279	0.0362	IRX1
-2.226	0.00642	ISCA2
-1.948	0.00212	ITGA3
0.988	0.0445	ITGB1BP2
1.833	0.0346	JAG2
-2.422	0.000625	JAZF1
1.889	0.00663	KALRN
3.734	0.0403	KANK1
-1.303	0.00206	KANSL1
3.378	0.0234	KCNK13
-1.465	0.04	KCTD18
-2.425	4.39e-08	KCTD9
-0.705	0.0385	KIAA0040
-5.019	0.0343	KIAA1143
1.73	0.00794	KIAA1161
-0.537	0.0417	KIAA1191
0.662	0.0427	KIAA1549
3.076	0.00083	KIF23
-1.018	0.00548	KLF10
1.089	0.0211	KLHDC3
-1.045	0.0159	KLHL18
1.652	4.08e-07	KLHL6
-0.523	0.0372	KMT2A
-0.961	0.00805	KRT5
-1.263	0.00447	LASP1
-1.172	0.0377	LCA5L
0.824	0.0053	LIG4
-0.975	0.0391	LIMD2
1.396	0.0385	LIN28A
1.135	0.00773	LPAR5
4.301	0.0272	LPCAT2
-4.995	0.0201	LRAT
1.244	0.00966	LRIG2
-2.205	0.0338	LRP3
1.223	0.0343	LRRC1
-1.805	0.00516	LRRC28
1.829	0.0256	LRRC4C
-2.437	0.0473	LRRIQ4
1.686	0.00117	LYPD6B
1.215	0.0103	LYPLAL1
2.132	0.00402	LZIC
2.82	0.0138	MAD2L1
-0.819	0.000874	MAD2L1BP
-1.184	0.0322	MAEL
-0.819	0.0262	MAK16
2.639	0.000382	MALT1
2.549	0.00154	MAN2B2
1.123	0.043	MAP1LC3B
-1.371	0.00101	MAP3K14
-0.969	0.00205	MAP3K3
2.091	0.046	MAPK15
-1.144	0.0194	MAPRE1
-2.875	0.00978	MARVELD2
-0.781	0.00115	MBIP
-3.538	0.0417	MBP
2.568	1.11e-06	MCCC1
-2.734	0.00974	MCUR1
1.581	0.00424	MDH1
-0.869	0.046	MED1
-1.419	0.00821	MED12
-0.742	0.00688	MED21
2.503	0.0245	MED9
-0.842	0.00463	METAP2
1.092	0.0211	METTL13
2.263	0.0262	METTL8
-0.538	0.0256	MGAT4A
1.08	0.00807	MGAT5B
-3.609	1.11e-06	MIS12
-2.276	0.00352	MLLT1
0.985	0.0298	MLLT3
1.712	0.00179	MLX
-1.152	0.000495	MMADHC
-0.706	0.0211	MMP13
-0.753	0.0391	MMP28
2.456	0.00807	MMP9
-0.929	0.0484	MORN4
1.082	0.00128	MPHOSPH10
2.859	0.0239	MPST
1.613	0.000196	MPV17L2
2.178	0.00146	MRC1
-0.986	0.000719	MRC2
1.113	0.00731	MRM2
-0.568	0.039	MRPL18
-1.752	0.00778	MRPL3
-1.285	0.0136	MRPL41
0.905	0.00886	MRPL57
1.426	0.0435	MSANTD4
4.134	4.29e-05	MT-CO2
-3.43	0.03	MT-CYB
-1.099	0.00148	MTFR2
-2.079	0.00631	MYH2
-0.65	0.0399	MYL1
1.49	0.0068	MYO5C
-1.253	0.00126	NAB1
-1.619	0.0148	NAMPT
3.966	0.000225	NAT1
1.312	0.0325	NAT10
1.54	0.00368	NDUFS6
1.954	0.0195	NECAP2
2.555	0.0274	NFASC
2.3	0.000925	NFIC
0.499	0.0463	NFKBIE
-0.684	0.0385	NFYA
-0.931	0.0211	NHP2
-0.964	0.0265	NINJ1
0.977	0.00383	NKD1
1.026	0.00924	NKRF
-1.796	0.0462	NKTR
-1.434	0.00341	NKX2-6
1.025	0.00546	NME7
0.859	0.00361	NMI
1.092	0.0211	NMRK2
-0.652	0.0325	NOB1
-1.017	0.033	NOC4L
0.805	0.0265	NOVA1
1.362	0.00441	NPAT
2.011	0.0174	NPY1R
-3.635	0.0084	Npy6r
-1.122	0.00104	NR2C2
-2.907	0.0198	NTRK2
-3.538	0.0417	NUDT21
-3.334	0.000931	NUP93
-0.864	0.00197	NUTF2
-0.658	0.0343	NXPH1
1.383	0.0172	NXPH3
-1.235	0.0191	Olfr1018
-4.965	0.0391	OPN3
-2.053	0.00592	OPTC
0.664	0.0147	OR5J2
2.028	0.00072	OSBP2
1.076	0.00361	OSMR
-1.997	0.00992	OTOF
0.808	0.0216	OTOP2
-3.007	0.0015	OTOR
-1.067	0.0036	P2RY4
1.925	5.39e-06	P4HB
0.823	0.0434	PABPC1
0.937	0.00945	PAIP2
-0.836	0.00978	PAK1IP1
1.119	0.00072	PAM16
0.823	0.0434	PANK4
-4.853	0.0417	PAOX
-1.512	0.0429	PARP4
-1.301	0.0142	PARPBP
1.989	0.000605	PAX9
-1.644	0.03	PCGF2
-1.377	0.000843	PDCL2
1.198	0.0388	PDE6B
-1.403	0.0142	PELI1
-2.468	0.00475	PEX3
-2.86	0.000178	PGM5
1.483	0.00441	PHC3
2.178	0.014	PHF20L1
-0.855	0.0296	PHF21A
1.217	0.000473	PHKB
2.264	0.00104	PHTF2
2.074	1.34e-08	PIM1
1.386	0.0304	PITPNC1
1.958	0.0337	PLCB4
-0.974	0.0107	PLEKHM1
2.412	0.0209	PLEKHM2
-0.937	0.00206	PLG
-0.635	0.029	PLPP4
-3.371	0.00251	PLXNA2
-0.805	0.00469	POLR2B
-0.665	0.018	POLR3H
-1.763	0.00287	POMK
3.068	0.032	POP4
4.08	2.38e-05	POTEI
-1.27	0.0407	POU2F1
-1.122	0.0198	PPEF1
-1.162	0.0385	PPIP5K2
-1.087	0.00945	PPM1G
1.734	0.00318	PPP1R14D
2.369	0.00556	PPP2R2A
4.23	0.00104	PPP2R2B
3.055	0.00546	PPP2R2D
1.215	0.0026	PPP6R2
1.109	0.0026	PRDM16
1.426	0.0279	PRKAG2
1.092	0.0211	PRKAR2A
-0.97	9.53e-06	PRKRIP1
3.864	0.000225	PRPF38A
1.653	0.00289	PSD
-0.805	0.00179	PSMB7
-4.326	0.00219	PSMD5
1.322	0.0094	PSME4
-1.745	0.041	PSPC1
-1.034	0.0032	PTDSS2
-0.87	0.0469	PTGES
2.581	1.5e-08	PTPRG
-0.888	0.00846	PTPRK
1.263	0.039	PTPRM
-1.23	0.0033	PTRH2
0.74	0.0252	PUSL1
1.594	0.000121	RAB30
2.074	1.34e-08	RAB34
1.159	0.0464	RAB5C
-2.573	0.0481	RAB8A
1.229	0.0232	RAB9B
0.948	0.0171	RABGAP1L
-0.707	0.0286	RABIF
-1.035	0.00425	RAD51
-1.989	0.014	RASA4
-0.885	0.00206	RASGEF1C
-1.701	0.000263	RB1
1.69	0.00298	RBX1
2.77	0.00361	RC3H1
-1.343	0.0035	RCAN3
1.954	0.0474	RCL1
1.836	1.07e-06	RD3L
4.134	4.29e-05	REV3L
-0.795	0.0362	RFTN1
2.157	0.0145	RGR
3.821	3.82e-07	RGS19
-0.773	0.0413	RHBDD2
-1.801	0.00148	RIN3
-1.165	0.0166	RMND1
-0.784	0.00737	RNASEH2B
1.957	0.00367	RNF111
-0.993	0.00593	RNF144A
-2.539	0.000117	RNF152
-1.119	0.028	RNF166
1.281	0.0027	RNF169
0.592	0.0476	RNF216
-1.293	0.0295	RNF220
-2.063	0.0142	RNPC3
-1.594	0.00293	RPAP3
-1.134	0.00301	RPL3
-0.801	0.0107	RPL30
1.518	0.043	RPP25L
-0.991	0.000196	RPS15
1.189	0.00148	RPS26
1.34	0.0445	RPS29
1.519	0.0262	RSBN1L
-1.836	0.0013	SAP30BP
-0.65	0.045	SCARF2
-2.119	0.0232	SCCPDH
-1.521	0.00179	SDC1
1.911	0.0307	SDC4
-0.591	0.0461	SDF4
1.216	0.0255	SDHA
1.711	0.0036	SDHAF2
-1.006	0.00987	SEC14L1
-1.516	4.74e-06	SEC31A
1.942	0.0198	SELENBP1
-1.092	0.0195	SEMA3E
1.221	0.00128	SEPHS1
-0.816	0.042	SEPSECS
-0.714	0.0252	SERPINA1
-1.152	0.000728	SERPINB2
2.383	0.0281	SERPINB4
0.854	0.000669	SERPINC1
-0.985	0.00631	SESTD1
2.822	0.000112	SETBP1
0.964	0.0136	SGPL1
4.322	0.000728	SGSM3
-1.115	0.00112	SHC3
0.793	0.0232	SHOC2
-1.026	0.018	SIKE1
1.516	0.00724	SIRPA
0.988	0.0318	SIRT1
-1.371	0.0486	SIRT6
1.633	0.000532	SIX3
-0.771	0.0322	SLAIN2
2.062	0.00212	SLC12A7
-0.513	0.0259	SLC16A9
-0.797	0.0349	SLC22A2
-0.672	0.0301	SLC22A23
1.27	0.0133	SLC24A2
2.099	0.0252	SLC24A5
2.463	0.00117	SLC25A13
-2.016	0.03	SLC25A19
1.149	0.0231	SLC29A1
2.507	0.00258	SLC2A13
1.751	0.0388	SLC2A2
1.809	2.68e-06	SLC2A5
3.459	0.00104	SLC2A8
-0.723	0.00778	SLC35F6
2.386	0.000322	SLC39A8
-2.635	0.0042	SLC46A2
1.369	0.0328	SLC4A1AP
1.092	0.0211	SLC6A14
-0.922	0.0333	SLC6A17
-1.62	0.00381	SLC6A7
1.092	0.0211	SNAPIN
3.056	0.0142	SNRPG
-0.728	0.0335	SNX16
-1.243	0.023	SNX3
-1.371	0.0159	SOCS4
-3.259	0.0148	SOCS5
1.057	0.0351	SPAG6
0.896	0.00248	SPRY3
0.78	0.0474	SPRYD7
1.828	0.0387	SRBD1
-3.058	0.00101	SRGAP2
1.996	0.0109	SRM
2.111	0.0182	SSTR1
1.03	0.018	ST3GAL1
-1.025	0.0108	STAT1
-0.549	0.0391	STAT4
0.813	0.00892	STK4
-0.941	0.0213	STRA6
-1.074	0.0316	STRIP2
1.643	0.000658	STX6
1.1	0.0225	STXBP3
0.897	0.0473	SUCLG1
0.718	0.0198	SUPT20H
-1.506	0.007	SUPT6H
-2.401	0.0179	SUZ12
-0.925	0.0159	SYT12
-1.112	0.0409	TAF7
-1.452	0.00846	TAF8
1.13	0.0487	TAPBPL
2.347	0.00179	TBC1D19
-0.809	0.0183	TBC1D23
1.13	0.0109	TBC1D5
-0.746	0.00784	TCEA1
-0.967	0.000675	Tdh
-1.197	0.00426	TECTB
1.677	0.0429	TES
4.966	0.00383	TESC
0.727	0.0343	TFB1M
-1.431	0.0148	TGFBR1
-1.208	0.0281	THBS1
1.092	0.0211	TLR2
-0.927	0.00168	TMC7
-0.637	0.0464	TMED2
-1.2	0.0026	TMED8
1.777	0.000114	TMEM121
1.068	0.0211	TMEM125
0.613	0.0343	TMEM138
1.077	0.0271	TMEM208
-1.428	0.0473	TMEM216
-1.279	0.0323	TMEM266
1.593	0.00863	TMEM38A
2.019	0.0408	TMEM63A
-1.677	0.04	TMEM68
0.93	0.0252	TMEM8C
-2.231	0.00251	TMEM97
1.998	0.00572	TNNI3K
2.042	0.00122	TNNT2
1.424	0.0219	TOP2B
6.338	1.38e-07	TOP3A
-1.213	0.00069	TPCN1
0.967	0.026	TPX2
1.734	0.00441	TRIB2
-1.516	4.06e-06	TRIM39
1.136	0.00487	TRIM55
-0.946	0.0435	TRIP4
-1.869	0.0159	TRMT6
-0.997	0.0498	TRMT61A
-0.77	0.00577	TRPC5
0.901	0.0145	TRPC6
2.997	0.0159	TRPM7
0.779	0.029	Tsc22d3
0.914	0.0392	TSEN2
-1.298	0.00778	TSPAN6
1.277	0.00117	TTC25
-0.598	0.0198	TTC30B
-1.04	1.8e-06	TTC36
1.209	0.0211	Ttll13
1.594	3.79e-05	TTPA
1.896	9.97e-07	TUBA1B
-0.88	0.0413	TUBA3E
1.969	0.00265	TUBA4A
2.974	0.000292	TUBB
1.356	0.00233	TWIST2
-1.718	0.0453	TWSG1
-1.219	0.0261	TXNDC17
1.145	0.00738	TXNDC9
0.787	0.0198	U2af1
1.232	0.000728	UBAC1
3.681	0.00245	UBE2E3
1.715	0.0481	UBE3C
-1.699	0.00334	UBN1
-0.722	0.0152	UBQLN1
1.092	0.0211	UNC13B
2.023	0.00276	UNC50
1.076	0.0027	UPB1
-1.866	0.0105	USP16
1.416	0.0473	USP8
-1.361	2.12e-06	VANGL1
-0.719	0.00466	VASH2
1.644	0.0188	VDAC1
1.43	0.0156	VLDLR
-0.929	0.0149	VPS26B
-0.532	0.0127	WBP1L
-2.003	0.037	WDHD1
-0.865	0.00164	WDR36
-0.807	0.0182	WDR5
-0.698	0.0149	WFS1
1.152	0.0284	WIPI1
4.259	0.00301	WNT16
2.297	0.00602	XPO7
0.841	0.0148	XRCC2
1.088	0.00112	XRCC5
-0.776	0.0192	YIPF7
-0.722	0.0223	YWHAB
1.299	9.68e-06	ZAR1L
0.711	0.0398	ZBTB43
-0.86	0.0461	ZC3HAV1
-1.014	0.00189	ZC4H2
0.684	0.0298	ZFYVE21
1.904	0.00845	ZFYVE9
1.822	5.25e-07	ZMYM3
-2.062	0.0421	ZNF143
2.241	0.00629	ZNF207
-0.928	0.0252	ZNF280D
-1.245	0.0182	ZNF330
-1.042	0.00711	ZNF346
-0.732	0.0482	ZNF423
1.111	0.00292	ZNF592
-0.836	0.00684	ZNF593
-1.127	0.0182	ZPLD1

## Sheet: Interaction_6DPI
															Expr Log Ratio	Expr False Discovery Rate (q-value)	Symbol
															1.318	0.0246	A1CF
															2.697	0.000579	ABCG1
															-2.818	0.000299	ACAD11
															-5.581	0.00139	ACSL5
															-3.073	0.000202	ADAMTS14
															-4.055	0.000187	ADGRL2
															-5.007	0.000112	AHSA1
															-1.539	0.00921	AHSG
															-4.446	6.02e-07	AKAP17A
															-3.57	2.23e-06	ALDH9A1
															-2.353	0.0415	ALG10
															-2.267	0.00514	AMACR
															-0.727	0.0283	ANKRD28
															-3.102	0.00174	APC2
															-4.509	0.00454	ASAP1
															0.924	0.00227	ATG4B
															-2.047	0.0036	ATP13A3
															-3.643	0.0167	AUH
															0.838	0.0252	B4GALT1
															-3.791	0.00177	BCL2L1
															-2.411	0.012	BCO1
															-1.612	0.000289	C12orf45
															2.076	0.00181	C17orf67
															-1.764	0.017	C2CD2
															1.861	0.0263	C7orf31
															-2.416	0.00364	CA8
															0.778	0.00663	CAMK2G
															-4.388	0.000858	CBLN2
															3.778	0.00963	CCDC186
															-1.412	0.00016	CCDC59
															5.044	1.16e-06	CCNL2
															-1.764	0.017	CCR10
															-6.73	0.00122	CDC23
															2.993	0.0246	CDO1
															-1.252	0.00454	CHRNA2
															-5.434	0.000411	CHRNA6
															-0.83	0.0415	CLSTN2
															1.199	0.00885	CNGA1
															6.578	0.00625	CNOT4
															3.583	0.00121	COBL
															-5.818	0.00441	Col17a1
															-5.801	2.48e-05	COL21A1
															-2.329	0.00915	COL4A1
															-1.192	0.0348	COL9A1
															0.961	0.0155	COMP
															-6.567	0.00428	CRTAC1
															-0.558	0.0358	DACH1
															-4.636	0.000182	DCTN5
															-1.969	0.00506	DHX29
															-0.981	0.0113	DLG5
															-1.299	0.025	DNAJA2
															-1.423	0.00944	DSC2
															-3.107	0.00524	DTD1
															-0.981	0.0113	DUPD1
															-0.981	0.0113	DUSP13
															2.409	0.00924	E130308A19Rik
															-1.933	0.0442	E2F1
															1.229	0.0133	EIF4G2
															-4.822	0.0107	ELAVL2
															1.449	0.00634	EPCAM
															-0.553	0.0488	ETFA
															-3.014	0.0113	FAM114A1
															-0.657	0.0233	FAM120B
															-2.608	0.00466	FBXL21
															-1.122	0.00138	FCF1
															6.22	0.0415	FERD3L
															1.538	0.0363	FGF4
															1.303	0.00127	FGFR1OP
															-6.685	2.15e-08	FNTB
															-2.565	3.62e-07	FOXO3
															0.756	0.0378	Foxp1
															0.975	0.0178	GALNT10
															-0.948	0.0189	GBF1
															-7.696	0.0184	GCHFR
															-3.604	4.04e-07	GGT1
															-8.638	2.36e-05	GJC1
															-1.35	0.011	GLMN
															-5.813	0.000558	GNB1
															-6.056	1.22e-07	GRIA3
															1.173	0.00108	HAO2
															0.805	0.0344	HCCS
															-1.704	0.0107	HIST2H2AC
															-5.025	0.00119	HPRT1
															-1.146	0.0479	HS3ST5
															-6.439	2.02e-05	HSPB11
															1.11	0.0234	HYKK
															-3.872	0.00364	ICA1
															-0.903	0.0409	IDH2
															5.09	0.000752	IKZF3
															-3.283	0.0146	IL11RA
															-4.605	9.48e-05	IL22
															-4.021	0.0457	INPP5E
															-6.773	0.00216	IQCB1
															2.365	1.38e-05	IQCJ-SCHIP1
															-2.753	0.011	IRX2
															2.47	0.0133	ISX
															-2.081	0.00944	KALRN
															3.565	0.017	KCNK13
															-2.319	7.37e-09	KCTD9
															-2.482	0.0442	LAMA4
															-4.687	1.14e-06	LMX1A
															-2.283	0.00355	LRAT
															-6.739	0.00191	MAP3K1
															-1.839	1.22e-07	MAP3K14
															-5.352	6.68e-07	MAP6
															1.471	0.000844	MASTL
															-1.343	0.000411	MEF2D
															-5.692	0.000133	MICALL2
															-1.575	0.0189	MIS12
															-1.632	0.00168	MLST8
															-0.791	0.0189	MNX1
															0.855	0.0323	MPHOSPH10
															-6.27	2.38e-06	Msantd2
															2.86	0.00874	MT-CO2
															-4.021	0.00218	MT-CYB
															-2.254	0.00423	MYBPC1
															-4.082	0.0363	MYO1F
															-5.985	0.00082	NBN
															-1.13	0.0447	NCKAP1
															-4.874	2.68e-07	NDUFB3
															-2.126	0.0357	NFE2L2
															0.741	0.00188	NLN
															1.804	0.000133	NPAT
															-2.33	0.0242	NTRK2
															-2.517	0.0251	NUP93
															1.545	0.0115	NXPH3
															-1.356	0.017	Olfr1018
															-1.746	0.0479	OPTC
															-3.251	0.0144	OR52R1
															-5.752	6.02e-07	OSBPL5
															0.905	0.0189	OSMR
															-2.202	0.00548	OTOR
															-4.029	0.00163	PAK1
															-1.252	0.000236	PAPSS1
															-3.585	0.0183	PCDH9
															-4.894	0.00234	PDILT
															-2.801	0.000411	PDZK1
															-2.783	0.0306	PGM2L1
															-4.673	0.00663	PIGU
															1.888	1.88e-07	PIM1
															4.446	3.09e-05	POTEI
															-2.313	1.19e-05	PPP1R36
															0.843	0.0458	PRDM16
															-1.835	0.00108	PRKCD
															2.484	0.0178	PRPF38A
															-1.662	0.0137	PSAT1
															-4.526	0.00524	PTGFR
															3.33	9.59e-14	PTPRG
															-1.909	0.0323	RAB20
															1.888	1.88e-07	RAB34
															-3.757	0.0118	RAB39B
															0.754	0.0479	RBKS
															2.771	0.0036	RCL1
															2.86	0.00874	REV3L
															-6.612	0.000325	RFC1
															-2.801	0.000145	RHOF
															-1.667	0.0306	RNF152
															-3.076	0.00379	RNF170
															-2.242	0.00275	RNF2
															-3.208	0.00456	ROMO1
															-0.842	0.00571	RPL30
															-0.993	0.00289	SEC31A
															2.394	0.00111	SELENBP1
															-2.185	8.54e-05	SIAH3
															-2.888	0.00163	SLC35F1
															-6.323	0.000533	SMPX
															1.094	0.0257	SOCS6
															-6.874	9.16e-05	SOX7
															-1.943	0.0323	SPRY2
															0.812	0.00846	SPRY3
															-2.228	0.00596	STK38L
															-6.177	0.0011	TBC1D20
															-1.579	0.00122	TKT
															1.226	0.014	TMEM245
															-6.768	7.37e-09	TNFRSF13B
															4.896	2.36e-05	TOP3A
															-0.903	0.016	TPCN1
															-4.322	0.00559	TPPP2
															-1.803	0.0444	TRMT6
															-1.377	0.0449	TSHR
															-6.874	9.16e-05	TSR1
															-3.701	0.0133	TTLL5
															-5.123	0.000377	UBAP2
															-4.286	0.0153	Ubap2l
															-2.497	0.00454	UBQLN4
															-1.708	0.0466	USP16
															-4.296	0.000506	UST
															-2.186	0.00874	VSIG1
															-1.94	0.0244	WDR89
															3.145	0.0295	WNT16
															2.197	0.0117	XPO7
															-6.248	0.00168	ZBTB8B
															-3.751	0.00792	ZFHX3
															-2.404	0.0479	ZNF654

## Sheet: Interaction_10DPI
Expr Log Ratio	Expr False Discovery Rate (q-value)	Symbol
1.744	0.000706	A1CF
-2.683	0.0122	AACS
1.501	0.0392	ABCA8
-2.27	0.0353	ABCC1
0.859	0.0295	ABCG8
-1.177	0.0403	ACACA
1.473	2.17e-05	ACOT2
-1.375	0.0389	ACOT9
-0.949	0.0197	ACOX3
-4.188	0.025	ACSL5
-4.941	0.0368	ACSS2
-0.564	0.0244	ADAMTS15
1.117	3.83e-05	ADAMTS17
-3.169	0.0138	ADAT1
-1.269	0.0278	ADH5
2.838	0.000155	ADORA1
-4.368	1.17e-06	AKAP17A
-1.994	0.00337	Akr1b7
2.047	0.0176	AMMECR1L
0.765	0.0236	ANGPT2
0.936	0.0462	ANGPT4
3.839	0.0133	ANKS1A
2.483	0.0222	APRT
-1.19	0.00493	AQP3
1.403	0.0244	ARHGAP15
1.17	0.00547	ARHGAP42
-1.108	0.00928	ARHGEF10
-3.706	0.000431	ART1
-4.834	0.000191	ASAH1
-4.46	0.00884	ASAP1
0.924	0.00364	ATG4B
0.944	0.0104	ATG5
-2.516	0.000145	ATP13A3
1.493	2.13e-06	ATP2A3
-1.033	0.0224	ATP5H
1.045	0.00631	ATP6V0D2
-5.015	0.00048	AUH
0.935	0.00601	B4GALT1
1.862	0.0396	BARX2
-6.61	9.53e-08	BCL2L1
-0.917	0.0147	BCL9L
-2.54	0.00406	BCO1
1.64	0.000191	BCORL1
0.713	0.00631	BEST3
-0.638	0.013	BLNK
-4.502	0.000119	BLVRA
-0.621	0.0464	BMP10
2.483	0.0222	BMP7
0.603	0.0443	BRCC3
-1.106	0.0298	BSN
-1.083	0.0134	C14orf79
0.598	0.0392	C17orf58
-2.099	3.16e-06	C2orf42
-3.157	0.0274	C8orf46
-2.027	0.0163	CA8
1.031	0.000152	CAMK2G
1.007	0.0327	CAPN6
-1.133	0.00113	CARD19
-0.967	0.00216	CARD9
1.057	1.94e-05	CBFA2T3
-3.429	0.0235	CBLN2
0.991	0.00128	CCDC117
0.799	0.0207	CCDC28B
-1.225	0.000809	CCDC59
2.21	0.0147	CCDC82
0.62	0.0488	CCL5
5.653	1.09e-08	CCNL2
-1.315	0.000762	CCNO
-5.554	0.00884	CDC23
-2.164	0.000647	CDH19
1.526	0.0317	CDKL2
-2.645	0.0398	CDKN2B
3.178	0.0111	CDO1
3.032	0.022	CELA1
-0.871	0.0265	CHID1
-7.968	1.72e-06	CHRNA6
-0.906	0.000814	CLOCK
1.186	0.0121	CLRN1
1.917	0.0207	CLUH
1.828	4.35e-06	CNGA1
-0.769	0.0336	CNP
-0.952	0.0152	CNTN2
-3.025	0.022	COA7
1.551	0.0493	COL6A2
-0.62	0.0207	COX10
-1.271	0.00621	CPQ
1.758	0.0163	CRIM1
1.31	0.00234	CRLF3
1.601	0.0382	CRMP1
-5.1	0.0278	CRTAC1
-0.778	0.0443	CSGALNACT1
2.006	0.00126	CSPG4
0.826	0.0102	CTNNBL1
0.638	0.0404	CTSZ
-1.65	0.00745	CUL4B
-0.742	0.0141	CUX2
-1.088	0.0109	CWH43
1.601	0.0352	CYP27C1
0.903	0.0401	CYP39A1
-1.164	0.0478	DAAM1
-0.61	0.0104	DACH1
1.108	0.00708	DCLRE1A
0.836	0.0253	DCLRE1C
-3.422	0.00668	DCTN5
1.34	0.0163	DGKB
0.742	0.0421	DHRS7B
1.91	0.0153	DNASE1L3
-2.587	0.0278	DPF3
-1.378	0.0258	DUSP14
-4.947	0.00369	DYNC1H1
4.209	1.64e-07	E130308A19Rik
-2.511	0.00235	E2F1
-2.129	0.0461	EDAR
5.457	0.0197	EEF1A2
2.086	0.0336	EFTUD2
1.166	0.0484	EIF2D
1.759	4.57e-05	EIF4G2
0.857	0.000645	EIF5
-6.984	0.000279	ELAVL2
-0.991	0.0268	ELOVL6
-0.904	0.0244	EPC2
1.286	0.0163	EPCAM
1.075	0.0436	ESD
1.683	0.00151	EVI2A
-4.638	0.00504	EVX2
-1.074	0.00836	EXOC6
-1.403	0.00708	EXOC8
-3.859	0.00406	FAM46D
-0.833	0.00115	FARP1
-3.349	0.000145	FBXL21
-0.919	0.00547	FBXO22
-0.726	0.0427	FBXO42
-1.124	0.00117	FCF1
1.128	0.0206	FGB
2.122	0.00049	FGF4
1.461	0.000151	FGFR1OP
-1.366	0.0398	Fip1l1
-5.691	3.54e-07	FNTB
-1.444	0.0103	FOLR1
1.059	0.015	FOXA2
-1.379	0.0199	FOXO3
0.603	0.0443	FOXP4
2.863	0.0117	G3BP2
3.714	0.012	GAL3ST2
0.874	0.0327	GALNT10
-1.919	0.0142	GATAD2A
-1.511	4.35e-06	GBF1
-7.403	0.0166	GCHFR
0.981	0.00711	GDAP1L1
-2.128	0.0462	GHRHR
0.943	0.00111	GINS1
-4.961	0.0122	GJC1
-2.853	0.000252	GLYCTK
3.459	1.39e-05	GMPR
-4.409	0.0098	GNB1
1.272	0.00919	GORASP2
2.09	0.00304	GOT1
-1.13	0.0491	GPATCH2L
-3.68	0.0208	GPR161
1.272	0.0163	GPR85
0.947	0.0307	GRM5
1.147	0.00126	HAO2
-0.743	0.0478	HGD
-1.545	0.00603	HIBADH
2.076	0.019	HIP1R
-0.861	0.000136	HIVEP2
-4.881	0.0137	HPRT1
2.203	0.00502	HPSE
1.131	0.0154	HYKK
0.968	0.0186	HYLS1
0.695	0.05	IDH3A
3.622	0.0121	IKZF3
-1.143	0.0139	IL20RA
-3.288	0.00696	IL22
1.18	0.0358	IPP
-5.215	0.0219	IQCB1
1.766	0.00207	IQCJ-SCHIP1
1.288	0.0176	IRF2BPL
2.993	0.00107	ISX
-1.349	0.0403	ITGB1
-1.498	0.0123	JMJD6
1.815	0.00504	KCNV2
-2.841	1.99e-13	KCTD9
-0.534	0.0432	KIAA1191
0.768	0.0158	KIAA1549
-1.405	0.00744	KIF14
-0.83	0.0404	KLF10
0.947	0.01	KLHL6
-4.227	0.0128	LARGE1
-0.872	0.0347	LLGL2
-2.169	0.000299	LMO4
-2.231	0.0414	LMX1A
1.008	0.0414	LPL
-3.039	0.00235	LRAT
-3.235	0.00604	LRRIQ4
-0.853	0.00239	LSS
-0.785	0.05	MAK16
1.848	0.0253	MALT1
-2.091	0.00607	MAN1A1
1.858	0.00424	MANSC1
1.321	0.00502	MAP2K6
-4.3	0.0497	MAP3K1
-1.18	0.00185	MAP3K14
-0.756	0.0168	MAP3K3
2.159	0.0323	MAPK15
-3.073	0.000174	MARVELD2
1.041	0.0344	MASTL
-0.603	0.019	MBIP
-2.972	0.00631	MCUR1
-1.28	0.0139	MED12
1.3	0.000809	MGAT5B
1.541	0.0478	MGST3
-2.603	6.43e-06	MIS12
-2.236	0.00377	MLLT1
-2.058	0.0336	MLNR
-0.929	0.00176	MMP13
-0.696	0.0396	MNX1
-4.242	0.000305	MOG
1.227	0.000296	MPHOSPH10
0.907	0.0433	MRM2
-1.497	0.0335	MRPL3
0.876	0.0258	MRPS18A
-3.52	0.0147	Msantd2
3.649	0.000278	MT-CO2
-5.432	0.000152	MT-CYB
-2.6	0.0358	MTMR2
0.85	0.0298	MYCN
-0.875	0.0327	NAB1
1.621	0.0452	NDUFA10
0.9	0.0309	NEDD1
0.813	0.0491	NFIC
1.301	0.00613	NFKB2
-1.162	0.00973	NINJ1
-2.035	0.00337	NLE1
0.923	0.00657	NME6
1.299	0.0111	NPAT
-1.443	0.00322	NPTX2
-1.21	0.0307	NPY
1.187	0.0399	NRXN1
4.332	1.94e-05	NSD1
-0.788	0.0403	NUDT4
-4.468	9.3e-06	NUP93
-0.583	0.0403	NUTF2
-0.693	0.0353	NXPH1
2.047	0.000186	NXPH3
0.739	0.0102	OC90
-1.705	0.000787	Olfr1018
-5.4	0.00048	OPN3
-2.207	0.00406	OPTC
0.837	0.0421	OSMR
1.02	0.000719	OSTF1
-3.343	1.28e-05	OTOR
-0.824	0.0235	PABPC4
0.914	0.00842	PAM16
1.018	0.000475	PAQR8
1.4	0.0189	PARP4
-1.138	0.0464	PARPBP
0.642	0.0342	PCF11
-1.888	0.0159	PCGF2
1.43	0.0158	PDE6B
-4.494	0.0264	PDILT
0.579	0.0452	PDZRN3
-2.117	0.0142	PEX3
-0.853	0.0408	PHF21A
1.743	0.0464	PHTF2
1.937	8.05e-08	PIM1
-0.861	0.0367	PLEKHM1
1.544	0.0279	PLEKHM2
-2.682	0.025	PLXNA2
-1.112	0.00126	POLQ
-0.969	0.0219	POMK
2.759	0.00322	POTEI
1.673	0.0389	PPARGC1B
3.223	8.99e-05	PPFIBP1
-1.583	0.00407	PPIP5K2
0.929	0.0152	PRDM16
-0.78	0.0188	PRDM5
-2.731	0.00711	PRPF3
3.28	0.000215	PRPF38A
-2.602	0.00858	PSMD5
-4.419	0.00939	PTCHD1
-4.163	0.0298	PTGFR
-3.15	0.0319	PTPA
3.283	1.99e-13	PTPRG
-1.245	0.000719	PTRH2
-2.029	0.00487	PYGB
-1.133	0.0219	RAB10
1.937	8.05e-08	RAB34
-4.087	0.0224	RAB39B
-1.495	0.00322	RAP1GDS1
-1.629	0.0401	RASEF
-0.826	0.00594	RB1CC1
-1.756	0.0398	RBM12B
-1.483	0.0098	RBP5
-1.068	0.0393	RCAN3
2.364	0.0235	RCL1
1.377	0.000475	RD3L
-1.941	0.0058	REL
3.649	0.000278	REV3L
-4.494	0.0145	RFC1
-1.937	0.000719	RIN3
-1.079	0.0156	RIOX2
-1.353	0.019	RIT1
-0.948	0.0134	RNF144A
-1.818	0.0101	RNF152
-1.463	0.0028	RNF166
-1.559	0.0086	RNFT1
1.641	0.0213	RNH1
-1.499	0.0274	RNMT
-3.082	0.000169	RNPC3
-1.257	0.00337	RPAP3
0.762	0.0268	RPL14
-0.677	0.0454	RPL19
-0.632	0.0294	RPS15
2.106	0.00022	RPS29
1.284	0.0335	RPS8
-0.819	0.00547	SAR1A
0.707	0.0246	SBDS
-1.958	0.0478	SCCPDH
-1.529	0.0375	SCRN2
3.954	8.28e-10	SELENBP1
-0.841	0.0163	SERAC1
5.545	0.000256	SERPINB4
0.9	0.0225	SETD7
5.475	2.73e-05	SGSM3
-0.972	0.0309	SIRT3
-1.401	0.05	SIRT6
-1.877	0.0149	SLC12A7
-1.561	0.0094	SLC16A5
-1.721	0.0307	SLC25A13
5.393	0.00597	SLC30A6
-0.906	0.000423	SLC35F6
1.677	0.00446	SLC39A8
0.861	0.0266	SLC7A1
3.361	0.0069	SLC9A2
-1.1	0.0266	SLC9A4
-5.152	0.0158	SMPX
0.791	0.0165	SNAPC1
-4.554	0.000391	SOCS5
-5.342	0.00956	SOX7
0.878	0.0278	SPRYD7
2.559	0.00617	SRBD1
2.544	0.041	SRC
-2.134	0.0244	STX7
1.772	8.35e-05	STXBP3
-3.024	0.00149	SULF1
-2.574	0.00531	SUMF2
-1.11	0.0497	TAF8
1.204	0.00607	TBC1D5
-0.957	0.0178	TBCD
1.017	0.0453	TBX19
0.781	0.0323	TBX2
2.689	0.00235	TCERG1L
3.576	0.0436	TDP2
-1.012	0.0244	TECTB
-1.608	0.00634	TENM1
-1.072	0.0345	TERF2IP
0.813	0.0496	THRB
0.561	0.0401	TLL1
-2.43	0.00789	TMED10
-1.257	0.00198	TMED8
1.014	0.0408	TMEM121
-1.699	0.0305	TMEM141
-1.518	0.0447	TMEM216
1.533	3.16e-06	TNFRSF19
-2.526	0.0321	TOP1
7.532	9.79e-09	TOP3A
3.155	0.036	TPH2
1.026	0.015	TPX2
0.959	0.0118	TRAIP
2.15	0.000303	TRIB2
-1.709	0.0427	TRMT6
-0.75	0.0435	TRPC4
-1.106	0.0212	TSC22D1
-5.342	0.00956	TSR1
-0.571	0.0225	TTC36
-1.715	0.0317	TTLL7
-1.979	0.0207	TWISTNB
3.088	0.000191	TYRP1
-3.113	0.0392	UBAP2
3.197	0.0142	UBE2E3
1.197	0.000152	UPB1
-0.928	0.0347	USP10
-2.162	0.00384	USP16
-1.221	0.0114	USP3
-0.734	0.0148	VANGL1
-0.826	0.00946	VAV3
2.181	0.000151	VDAC1
1.005	0.0452	VIL1
1.246	0.0244	VNN1
2.913	2.09e-06	WDR18
1.465	0.0311	WLS
6.149	6.44e-05	WNT16
2.794	0.000481	XPO7
-2.071	0.0293	XRCC6
1.962	0.0478	YARS
-0.946	0.0163	ZC3HAV1
-5.417	0.00666	ZDHHC5
-1.512	0.0484	ZFPM1
1.595	1.4e-05	ZMYM3
-1.886	4.74e-06	ZNF236
-1.942	0.00624	ZNF292
0.669	0.0443	ZPBP2
-0.842
1.092
2.263
-0.538
1.08
-3.609
-2.276
0.985
1.712
-1.152
-0.706
-0.753
2.456
-0.929
1.082
2.859
1.613
2.178
-0.986
1.113
-0.568
-1.752
-1.285
0.905
1.426
4.134
-3.43
-1.099
-2.079
-0.65
1.49
-1.253
-1.619
3.966
1.312
1.54
1.954
2.555
2.3
0.499
-0.684
-0.931
-0.964
0.977
1.026
-1.796
-1.434
1.025
0.859
1.092
-0.652
-1.017
0.805
1.362
2.011
-3.635
-1.122
-2.907
-3.538
-3.334
-0.864
-0.658
1.383
-1.235
-4.965
-2.053
0.664
2.028
1.076
-1.997
0.808
-3.007
-1.067
1.925
0.823
0.937
-0.836
1.119
0.823
-4.853
-1.512
-1.301
1.989
-1.644
-1.377
1.198
-1.403
-2.468
-2.86
1.483
2.178
-0.855
1.217
2.264
2.074
1.386
1.958
-0.974
2.412
-0.937
-0.635
-3.371
-0.805
-0.665
-1.763
3.068
4.08
-1.27
-1.122
-1.162
-1.087
1.734
2.369
4.23
3.055
1.215
1.109
1.426
1.092
-0.97
3.864
1.653
-0.805
-4.326
1.322
-1.745
-1.034
-0.87
2.581
-0.888
1.263
-1.23
0.74
1.594
2.074
1.159
-2.573
1.229
0.948
-0.707
-1.035
-1.989
-0.885
-1.701
1.69
2.77
-1.343
1.954
1.836
4.134
-0.795
2.157
3.821
-0.773
-1.801
-1.165
-0.784
1.957
-0.993
-2.539
-1.119
1.281
0.592
-1.293
-2.063
-1.594
-1.134
-0.801
1.518
-0.991
1.189
1.34
1.519
-1.836
-0.65
-2.119
-1.521
1.911
-0.591
1.216
1.711
-1.006
-1.516
1.942
-1.092
1.221
-0.816
-0.714
-1.152
2.383
0.854
-0.985
2.822
0.964
4.322
-1.115
0.793
-1.026
1.516
0.988
-1.371
1.633
-0.771
2.062
-0.513
-0.797
-0.672
1.27
2.099
2.463
-2.016
1.149
2.507
1.751
1.809
3.459
-0.723
2.386
-2.635
1.369
1.092
-0.922
-1.62
1.092
3.056
-0.728
-1.243
-1.371
-3.259
1.057
0.896
0.78
1.828
-3.058
1.996
2.111
1.03
-1.025
-0.549
0.813
-0.941
-1.074
1.643
1.1
0.897
0.718
-1.506
-2.401
-0.925
-1.112
-1.452
1.13
2.347
-0.809
1.13
-0.746
-0.967
-1.197
1.677
4.966
0.727
-1.431
-1.208
1.092
-0.927
-0.637
-1.2
1.777
1.068
0.613
1.077
-1.428
-1.279
1.593
2.019
-1.677
0.93
-2.231
1.998
2.042
1.424
6.338
-1.213
0.967
1.734
-1.516
1.136
-0.946
-1.869
-0.997
-0.77
0.901
2.997
0.779
0.914
-1.298
1.277
-0.598
-1.04
1.209
1.594
1.896
-0.88
1.969
2.974
1.356
-1.718
-1.219
1.145
0.787
1.232
3.681
1.715
-1.699
-0.722
1.092
2.023
1.076
-1.866
1.416
-1.361
-0.719
1.644
1.43
-0.929
-0.532
-2.003
-0.865
-0.807
-0.698
1.152
4.259
2.297
0.841
1.088
-0.776
-0.722
1.299
0.711
-0.86
-1.014
0.684
1.904
1.822
-2.062
2.241
-0.928
-1.245
-1.042
-0.732
1.111
-0.836
-1.127
